# Supplementary material for: Rhythms, Patterns and Styles in the Jaw Movement Activity of Beef Cattle on Rangeland as Revealed by Acoustic Monitoring
Source: Sensors (Basel). 2025 Feb 17;25(4):1210. doi: 10.3390/s25041210 (PMC11860019; doi:10.3390/s25041210)
Supplement: Supplementary file 1 [file sensors-25-01210-s001.zip]

Archive with 1 entries (1 files):
- sensors-3442944-supplementary.pdf
